# Supplementary material for: The Application of Resveratrol Derivatives in Oral Cells Reduces the Oxidative Stress Induced by Glucocorticoids
Source: Metabolites. 2024 Jun 22;14(7):350. doi: 10.3390/metabo14070350 (PMC11279245; doi:10.3390/metabo14070350)
Supplement: Supplementary file 1 [file metabolites-14-00350-s001.zip]

Archive with 1 entries (1 files):
- metabolites-3054289-supplementary.pdf
